# Supplementary material for: Impact of Bioactive Ingredients on the Fecal Excretion of Aflatoxin B1 and Ochratoxin A in Wistar Rats
Source: Molecules. 2025 Feb 1;30(3):647. doi: 10.3390/molecules30030647 (PMC11821233; doi:10.3390/molecules30030647)
Supplement: Supplementary file 1 [file molecules-30-00647-s001.zip]

Archive with 1 entries (1 files):
- molecules-3430824-supplementary.xlsx
