# Supplementary material for: Impact of Bioactive Ingredients on the Fecal Excretion of Aflatoxin B1 and Ochratoxin A in Wistar Rats
Source: Molecules. 2025 Feb 1;30(3):647. doi: 10.3390/molecules30030647 (PMC11821233; doi:10.3390/molecules30030647)
Supplement: Supplementary file 1 [file molecules-30-00647-s001.zip › molecules-3430824-supplementary.xlsx]

## Sheet: AFB1 ANOVA
Multiple Comparisons
Dependent Variable:										Tests of Between-Subjects Effects
	AFB1									Dependent Variable:	AFB1
(I) diet_sex	(J) diet_sex		Mean Difference (I-J)	Std. Error	Sig.	95% Confidence Interval				Source	Type III Sum of Squares	df	Mean Square	F	Sig.
						Lower Bound	Upper Bound			Corrected Model	424176.967a	11	38561.5	4.26109	0.000531838
Tukey HSD	AFB1_F	AFB1_M	39.2984	79.5913	0.999996	-239.569	318.166			Intercept	1.39183e+06	1	1.39183e+06	153.799	3.59845e-14
		AFB1+OTA_F	-2.5766	79.5913	1	-281.444	276.291			sex	27977.2	1	27977.2	3.09151	0.0877017
		AFB1+OTA_M	-66.3785	82.3848	0.99952	-355.033	222.276			diet	303229	5	60645.7	6.70142	0.000192386
		FW+AFB1_F	-139.617	86.8412	0.894408	-443.886	164.652			sex * diet	55284.7	5	11056.9	1.2218	0.320226
		FW+AFB1_M	-120.246	82.3848	0.941555	-408.901	168.409			Error	307689	34	9049.68
		FW+AFB1+OTA_F	-60.9555	82.3848	0.999785	-349.61	227.699			Total	2.15407e+06	46
		FW+AFB1+OTA_M	-147.392	86.8412	0.857214	-451.661	156.877			Corrected Total	731866	45
		FW+P+AFB1_F	-148.976	82.3848	0.802509	-437.631	139.679			a. R Squared = .580 (Adjusted R Squared = .444)
		FW+P+AFB1_M	-327.33625*	82.3848	0.0154474	-615.991	-38.6813
		FW+P+AFB1+OTA_F	-23.5985	82.3848	1	-312.253	265.056
		FW+P+AFB1+OTA_M	-58.285	82.3848	0.999861	-346.94	230.37
	AFB1_M	AFB1_F	-39.2984	79.5913	0.999996	-318.166	239.569
		AFB1+OTA_F	-41.875	60.1654	0.999881	-252.679	168.929
		AFB1+OTA_M	-105.677	63.815	0.875161	-329.268	117.914
		FW+AFB1_F	-178.915	69.473	0.331621	-422.33	64.5001
		FW+AFB1_M	-159.545	63.815	0.373304	-383.136	64.0465
		FW+AFB1+OTA_F	-100.254	63.815	0.907768	-323.845	123.337
		FW+AFB1+OTA_M	-186.69	69.473	0.274918	-430.105	56.7251
		FW+P+AFB1_F	-188.274	63.815	0.168456	-411.866	35.3167
		FW+P+AFB1_M	-366.63465*	63.815	0.000104292	-590.226	-143.044
		FW+P+AFB1+OTA_F	-62.8969	63.815	0.997063	-286.488	160.694
		FW+P+AFB1+OTA_M	-97.5834	63.815	0.921639	-321.175	126.008
	AFB1+OTA_F	AFB1_F	2.5766	79.5913	1	-276.291	281.444
		AFB1_M	41.875	60.1654	0.999881	-168.929	252.679
		AFB1+OTA_M	-63.8019	63.815	0.99668	-287.393	159.789
		FW+AFB1_F	-137.04	69.473	0.707375	-380.455	106.375
		FW+AFB1_M	-117.67	63.815	0.783153	-341.261	105.921
		FW+AFB1+OTA_F	-58.3789	63.815	0.99847	-281.97	165.212
		FW+AFB1+OTA_M	-144.815	69.473	0.63618	-388.23	98.6001
		FW+P+AFB1_F	-146.399	63.815	0.499312	-369.991	77.1917
		FW+P+AFB1_M	-324.75965*	63.815	0.000702792	-548.351	-101.169
		FW+P+AFB1+OTA_F	-21.0219	63.815	1	-244.613	202.569
		FW+P+AFB1+OTA_M	-55.7084	63.815	0.998996	-279.3	167.883
	AFB1+OTA_M	AFB1_F	66.3785	82.3848	0.99952	-222.276	355.033
		AFB1_M	105.677	63.815	0.875161	-117.914	329.268
		AFB1+OTA_F	63.8019	63.815	0.99668	-159.789	287.393
		FW+AFB1_F	-73.2382	72.6566	0.99644	-327.808	181.332
		FW+AFB1_M	-53.8677	67.2669	0.999546	-289.554	181.818
		FW+AFB1+OTA_F	5.423	67.2669	1	-230.263	241.109
		FW+AFB1+OTA_M	-81.0132	72.6566	0.991792	-335.583	173.557
		FW+P+AFB1_F	-82.5975	67.2669	0.982599	-318.283	153.088
		FW+P+AFB1_M	-260.95775*	67.2669	0.0196951	-496.644	-25.272
		FW+P+AFB1+OTA_F	42.78	67.2669	0.999951	-192.906	278.466
		FW+P+AFB1+OTA_M	8.0935	67.2669	1	-227.592	243.779
	FW+AFB1_F	AFB1_F	139.617	86.8412	0.894408	-164.652	443.886
		AFB1_M	178.915	69.473	0.331621	-64.5001	422.33
		AFB1+OTA_F	137.04	69.473	0.707375	-106.375	380.455
		AFB1+OTA_M	73.2382	72.6566	0.99644	-181.332	327.808
		FW+AFB1_M	19.3704	72.6566	1	-235.199	273.94
		FW+AFB1+OTA_F	78.6612	72.6566	0.993537	-175.909	333.231
		FW+AFB1+OTA_M	-7.775	77.6732	1	-279.921	264.371
		FW+P+AFB1_F	-9.35933	72.6566	1	-263.929	245.21
		FW+P+AFB1_M	-187.72	72.6566	0.327171	-442.289	66.8501
		FW+P+AFB1+OTA_F	116.018	72.6566	0.898499	-138.552	370.588
		FW+P+AFB1+OTA_M	81.3317	72.6566	0.991529	-173.238	335.901
	FW+AFB1_M	AFB1_F	120.246	82.3848	0.941555	-168.409	408.901
		AFB1_M	159.545	63.815	0.373304	-64.0465	383.136
		AFB1+OTA_F	117.67	63.815	0.783153	-105.921	341.261
		AFB1+OTA_M	53.8677	67.2669	0.999546	-181.818	289.554
		FW+AFB1_F	-19.3704	72.6566	1	-273.94	235.199
		FW+AFB1+OTA_F	59.2908	67.2669	0.998904	-176.395	294.977
		FW+AFB1+OTA_M	-27.1454	72.6566	1	-281.715	227.424
		FW+P+AFB1_F	-28.7298	67.2669	0.999999	-264.416	206.956
		FW+P+AFB1_M	-207.09	67.2669	0.129713	-442.776	28.5958
		FW+P+AFB1+OTA_F	96.6477	67.2669	0.947246	-139.038	332.334
		FW+P+AFB1+OTA_M	61.9613	67.2669	0.998374	-173.725	297.647
	FW+AFB1+OTA_F	AFB1_F	60.9555	82.3848	0.999785	-227.699	349.61
		AFB1_M	100.254	63.815	0.907768	-123.337	323.845
		AFB1+OTA_F	58.3789	63.815	0.99847	-165.212	281.97
		AFB1+OTA_M	-5.423	67.2669	1	-241.109	230.263
		FW+AFB1_F	-78.6612	72.6566	0.993537	-333.231	175.909
		FW+AFB1_M	-59.2908	67.2669	0.998904	-294.977	176.395
		FW+AFB1+OTA_M	-86.4362	72.6566	0.986327	-341.006	168.134
		FW+P+AFB1_F	-88.0205	67.2669	0.972237	-323.706	147.665
		FW+P+AFB1_M	-266.38075*	67.2669	0.0159881	-502.067	-30.695
		FW+P+AFB1+OTA_F	37.357	67.2669	0.999987	-198.329	273.043
		FW+P+AFB1+OTA_M	2.6705	67.2669	1	-233.015	238.356
	FW+AFB1+OTA_M	AFB1_F	147.392	86.8412	0.857214	-156.877	451.661
		AFB1_M	186.69	69.473	0.274918	-56.7251	430.105
		AFB1+OTA_F	144.815	69.473	0.63618	-98.6001	388.23
		AFB1+OTA_M	81.0132	72.6566	0.991792	-173.557	335.583
		FW+AFB1_F	7.775	77.6732	1	-264.371	279.921
		FW+AFB1_M	27.1454	72.6566	1	-227.424	281.715
		FW+AFB1+OTA_F	86.4362	72.6566	0.986327	-168.134	341.006
		FW+P+AFB1_F	-1.58433	72.6566	1	-256.154	252.985
		FW+P+AFB1_M	-179.945	72.6566	0.386851	-434.514	74.6251
		FW+P+AFB1+OTA_F	123.793	72.6566	0.854238	-130.777	378.363
		FW+P+AFB1+OTA_M	89.1067	72.6566	0.982758	-165.463	343.676
	FW+P+AFB1_F	AFB1_F	148.976	82.3848	0.802509	-139.679	437.631
		AFB1_M	188.274	63.815	0.168456	-35.3167	411.866
		AFB1+OTA_F	146.399	63.815	0.499312	-77.1917	369.991
		AFB1+OTA_M	82.5975	67.2669	0.982599	-153.088	318.283
		FW+AFB1_F	9.35933	72.6566	1	-245.21	263.929
		FW+AFB1_M	28.7298	67.2669	0.999999	-206.956	264.416
		FW+AFB1+OTA_F	88.0205	67.2669	0.972237	-147.665	323.706
		FW+AFB1+OTA_M	1.58433	72.6566	1	-252.985	256.154
		FW+P+AFB1_M	-178.36	67.2669	0.292285	-414.046	57.3255
		FW+P+AFB1+OTA_F	125.377	67.2669	0.771966	-110.308	361.063
		FW+P+AFB1+OTA_M	90.691	67.2669	0.965707	-144.995	326.377
	FW+P+AFB1_M	AFB1_F	327.33625*	82.3848	0.0154474	38.6813	615.991
		AFB1_M	366.63465*	63.815	0.000104292	143.044	590.226
		AFB1+OTA_F	324.75965*	63.815	0.000702792	101.169	548.351
		AFB1+OTA_M	260.95775*	67.2669	0.0196951	25.272	496.644
		FW+AFB1_F	187.72	72.6566	0.327171	-66.8501	442.289
		FW+AFB1_M	207.09	67.2669	0.129713	-28.5958	442.776
		FW+AFB1+OTA_F	266.38075*	67.2669	0.0159881	30.695	502.067
		FW+AFB1+OTA_M	179.945	72.6566	0.386851	-74.6251	434.514
		FW+P+AFB1_F	178.36	67.2669	0.292285	-57.3255	414.046
		FW+P+AFB1+OTA_F	303.73775*	67.2669	0.00357289	68.052	539.424
		FW+P+AFB1+OTA_M	269.05125*	67.2669	0.0144139	33.3655	504.737
	FW+P+AFB1+OTA_F	AFB1_F	23.5985	82.3848	1	-265.056	312.253
		AFB1_M	62.8969	63.815	0.997063	-160.694	286.488
		AFB1+OTA_F	21.0219	63.815	1	-202.569	244.613
		AFB1+OTA_M	-42.78	67.2669	0.999951	-278.466	192.906
		FW+AFB1_F	-116.018	72.6566	0.898499	-370.588	138.552
		FW+AFB1_M	-96.6477	67.2669	0.947246	-332.334	139.038
		FW+AFB1+OTA_F	-37.357	67.2669	0.999987	-273.043	198.329
		FW+AFB1+OTA_M	-123.793	72.6566	0.854238	-378.363	130.777
		FW+P+AFB1_F	-125.377	67.2669	0.771966	-361.063	110.308
		FW+P+AFB1_M	-303.73775*	67.2669	0.00357289	-539.424	-68.052
		FW+P+AFB1+OTA_M	-34.6865	67.2669	0.999994	-270.372	200.999
	FW+P+AFB1+OTA_M	AFB1_F	58.285	82.3848	0.999861	-230.37	346.94
		AFB1_M	97.5834	63.815	0.921639	-126.008	321.175
		AFB1+OTA_F	55.7084	63.815	0.998996	-167.883	279.3
		AFB1+OTA_M	-8.0935	67.2669	1	-243.779	227.592
		FW+AFB1_F	-81.3317	72.6566	0.991529	-335.901	173.238
		FW+AFB1_M	-61.9613	67.2669	0.998374	-297.647	173.725
		FW+AFB1+OTA_F	-2.6705	67.2669	1	-238.356	233.015
		FW+AFB1+OTA_M	-89.1067	72.6566	0.982758	-343.676	165.463
		FW+P+AFB1_F	-90.691	67.2669	0.965707	-326.377	144.995
		FW+P+AFB1_M	-269.05125*	67.2669	0.0144139	-504.737	-33.3655
		FW+P+AFB1+OTA_F	34.6865	67.2669	0.999994	-200.999	270.372
Bonferroni	AFB1_F	AFB1_M	39.2984	79.5913	1	-255.209	333.806
		AFB1+OTA_F	-2.5766	79.5913	1	-297.084	291.931
		AFB1+OTA_M	-66.3785	82.3848	1	-371.223	238.466
		FW+AFB1_F	-139.617	86.8412	1	-460.95	181.717
		FW+AFB1_M	-120.246	82.3848	1	-425.09	184.598
		FW+AFB1+OTA_F	-60.9555	82.3848	1	-365.8	243.889
		FW+AFB1+OTA_M	-147.392	86.8412	1	-468.725	173.942
		FW+P+AFB1_F	-148.976	82.3848	1	-453.82	155.868
		FW+P+AFB1_M	-327.33625*	82.3848	0.0230734	-632.18	-22.4922
		FW+P+AFB1+OTA_F	-23.5985	82.3848	1	-328.443	281.246
		FW+P+AFB1+OTA_M	-58.285	82.3848	1	-363.129	246.559
	AFB1_M	AFB1_F	-39.2984	79.5913	1	-333.806	255.209
		AFB1+OTA_F	-41.875	60.1654	1	-264.502	180.752
		AFB1+OTA_M	-105.677	63.815	1	-341.808	130.454
		FW+AFB1_F	-178.915	69.473	0.959432	-435.982	78.152
		FW+AFB1_M	-159.545	63.815	1	-395.676	76.5865
		FW+AFB1+OTA_F	-100.254	63.815	1	-336.385	135.877
		FW+AFB1+OTA_M	-186.69	69.473	0.730592	-443.757	70.377
		FW+P+AFB1_F	-188.274	63.815	0.376986	-424.406	47.8568
		FW+P+AFB1_M	-366.63465*	63.815	0.000121785	-602.766	-130.503
		FW+P+AFB1+OTA_F	-62.8969	63.815	1	-299.028	173.234
		FW+P+AFB1+OTA_M	-97.5834	63.815	1	-333.715	138.548
	AFB1+OTA_F	AFB1_F	2.5766	79.5913	1	-291.931	297.084
		AFB1_M	41.875	60.1654	1	-180.752	264.502
		AFB1+OTA_M	-63.8019	63.815	1	-299.933	172.329
		FW+AFB1_F	-137.04	69.473	1	-394.107	120.027
		FW+AFB1_M	-117.67	63.815	1	-353.801	118.462
		FW+AFB1+OTA_F	-58.3789	63.815	1	-294.51	177.752
		FW+AFB1+OTA_M	-144.815	69.473	1	-401.882	112.252
		FW+P+AFB1_F	-146.399	63.815	1	-382.531	89.7318
		FW+P+AFB1_M	-324.75965*	63.815	0.000868964	-560.891	-88.6285
		FW+P+AFB1+OTA_F	-21.0219	63.815	1	-257.153	215.109
		FW+P+AFB1+OTA_M	-55.7084	63.815	1	-291.84	180.423
	AFB1+OTA_M	AFB1_F	66.3785	82.3848	1	-238.466	371.223
		AFB1_M	105.677	63.815	1	-130.454	341.808
		AFB1+OTA_F	63.8019	63.815	1	-172.329	299.933
		FW+AFB1_F	-73.2382	72.6566	1	-342.085	195.609
		FW+AFB1_M	-53.8677	67.2669	1	-302.772	195.036
		FW+AFB1+OTA_F	5.423	67.2669	1	-243.481	254.327
		FW+AFB1+OTA_M	-81.0132	72.6566	1	-349.86	187.834
		FW+P+AFB1_F	-82.5975	67.2669	1	-331.502	166.307
		FW+P+AFB1_M	-260.95775*	67.2669	0.0301521	-509.862	-12.0536
		FW+P+AFB1+OTA_F	42.78	67.2669	1	-206.124	291.684
		FW+P+AFB1+OTA_M	8.0935	67.2669	1	-240.811	256.998
	FW+AFB1_F	AFB1_F	139.617	86.8412	1	-181.717	460.95
		AFB1_M	178.915	69.473	0.959432	-78.152	435.982
		AFB1+OTA_F	137.04	69.473	1	-120.027	394.107
		AFB1+OTA_M	73.2382	72.6566	1	-195.609	342.085
		FW+AFB1_M	19.3704	72.6566	1	-249.477	288.218
		FW+AFB1+OTA_F	78.6612	72.6566	1	-190.186	347.508
		FW+AFB1+OTA_M	-7.775	77.6732	1	-295.185	279.635
		FW+P+AFB1_F	-9.35933	72.6566	1	-278.207	259.488
		FW+P+AFB1_M	-187.72	72.6566	0.940337	-456.567	81.1276
		FW+P+AFB1+OTA_F	116.018	72.6566	1	-152.829	384.865
		FW+P+AFB1+OTA_M	81.3317	72.6566	1	-187.516	350.179
	FW+AFB1_M	AFB1_F	120.246	82.3848	1	-184.598	425.09
		AFB1_M	159.545	63.815	1	-76.5865	395.676
		AFB1+OTA_F	117.67	63.815	1	-118.462	353.801
		AFB1+OTA_M	53.8677	67.2669	1	-195.036	302.772
		FW+AFB1_F	-19.3704	72.6566	1	-288.218	249.477
		FW+AFB1+OTA_F	59.2908	67.2669	1	-189.613	308.195
		FW+AFB1+OTA_M	-27.1454	72.6566	1	-295.993	241.702
		FW+P+AFB1_F	-28.7298	67.2669	1	-277.634	220.174
		FW+P+AFB1_M	-207.09	67.2669	0.27032	-455.994	41.8141
		FW+P+AFB1+OTA_F	96.6477	67.2669	1	-152.256	345.552
		FW+P+AFB1+OTA_M	61.9613	67.2669	1	-186.943	310.865
	FW+AFB1+OTA_F	AFB1_F	60.9555	82.3848	1	-243.889	365.8
		AFB1_M	100.254	63.815	1	-135.877	336.385
		AFB1+OTA_F	58.3789	63.815	1	-177.752	294.51
		AFB1+OTA_M	-5.423	67.2669	1	-254.327	243.481
		FW+AFB1_F	-78.6612	72.6566	1	-347.508	190.186
		FW+AFB1_M	-59.2908	67.2669	1	-308.195	189.613
		FW+AFB1+OTA_M	-86.4362	72.6566	1	-355.283	182.411
		FW+P+AFB1_F	-88.0205	67.2669	1	-336.925	160.884
		FW+P+AFB1_M	-266.38075*	67.2669	0.0239614	-515.285	-17.4766
		FW+P+AFB1+OTA_F	37.357	67.2669	1	-211.547	286.261
		FW+P+AFB1+OTA_M	2.6705	67.2669	1	-246.234	251.575
	FW+AFB1+OTA_M	AFB1_F	147.392	86.8412	1	-173.942	468.725
		AFB1_M	186.69	69.473	0.730592	-70.377	443.757
		AFB1+OTA_F	144.815	69.473	1	-112.252	401.882
		AFB1+OTA_M	81.0132	72.6566	1	-187.834	349.86
		FW+AFB1_F	7.775	77.6732	1	-279.635	295.185
		FW+AFB1_M	27.1454	72.6566	1	-241.702	295.993
		FW+AFB1+OTA_F	86.4362	72.6566	1	-182.411	355.283
		FW+P+AFB1_F	-1.58433	72.6566	1	-270.432	267.263
		FW+P+AFB1_M	-179.945	72.6566	1	-448.792	88.9026
		FW+P+AFB1+OTA_F	123.793	72.6566	1	-145.054	392.64
		FW+P+AFB1+OTA_M	89.1067	72.6566	1	-179.741	357.954
	FW+P+AFB1_F	AFB1_F	148.976	82.3848	1	-155.868	453.82
		AFB1_M	188.274	63.815	0.376986	-47.8568	424.406
		AFB1+OTA_F	146.399	63.815	1	-89.7318	382.531
		AFB1+OTA_M	82.5975	67.2669	1	-166.307	331.502
		FW+AFB1_F	9.35933	72.6566	1	-259.488	278.207
		FW+AFB1_M	28.7298	67.2669	1	-220.174	277.634
		FW+AFB1+OTA_F	88.0205	67.2669	1	-160.884	336.925
		FW+AFB1+OTA_M	1.58433	72.6566	1	-267.263	270.432
		FW+P+AFB1_M	-178.36	67.2669	0.79743	-427.264	70.5439
		FW+P+AFB1+OTA_F	125.377	67.2669	1	-123.527	374.282
		FW+P+AFB1+OTA_M	90.691	67.2669	1	-158.213	339.595
	FW+P+AFB1_M	AFB1_F	327.33625*	82.3848	0.0230734	22.4922	632.18
		AFB1_M	366.63465*	63.815	0.000121785	130.503	602.766
		AFB1+OTA_F	324.75965*	63.815	0.000868964	88.6285	560.891
		AFB1+OTA_M	260.95775*	67.2669	0.0301521	12.0536	509.862
		FW+AFB1_F	187.72	72.6566	0.940337	-81.1276	456.567
		FW+AFB1_M	207.09	67.2669	0.27032	-41.8141	455.994
		FW+AFB1+OTA_F	266.38075*	67.2669	0.0239614	17.4766	515.285
		FW+AFB1+OTA_M	179.945	72.6566	1	-88.9026	448.792
		FW+P+AFB1_F	178.36	67.2669	0.79743	-70.5439	427.264
		FW+P+AFB1+OTA_F	303.73775*	67.2669	0.00477298	54.8336	552.642
		FW+P+AFB1+OTA_M	269.05125*	67.2669	0.0213873	20.1471	517.955
	FW+P+AFB1+OTA_F	AFB1_F	23.5985	82.3848	1	-281.246	328.443
		AFB1_M	62.8969	63.815	1	-173.234	299.028
		AFB1+OTA_F	21.0219	63.815	1	-215.109	257.153
		AFB1+OTA_M	-42.78	67.2669	1	-291.684	206.124
		FW+AFB1_F	-116.018	72.6566	1	-384.865	152.829
		FW+AFB1_M	-96.6477	67.2669	1	-345.552	152.256
		FW+AFB1+OTA_F	-37.357	67.2669	1	-286.261	211.547
		FW+AFB1+OTA_M	-123.793	72.6566	1	-392.64	145.054
		FW+P+AFB1_F	-125.377	67.2669	1	-374.282	123.527
		FW+P+AFB1_M	-303.73775*	67.2669	0.00477298	-552.642	-54.8336
		FW+P+AFB1+OTA_M	-34.6865	67.2669	1	-283.591	214.218
	FW+P+AFB1+OTA_M	AFB1_F	58.285	82.3848	1	-246.559	363.129
		AFB1_M	97.5834	63.815	1	-138.548	333.715
		AFB1+OTA_F	55.7084	63.815	1	-180.423	291.84
		AFB1+OTA_M	-8.0935	67.2669	1	-256.998	240.811
		FW+AFB1_F	-81.3317	72.6566	1	-350.179	187.516
		FW+AFB1_M	-61.9613	67.2669	1	-310.865	186.943
		FW+AFB1+OTA_F	-2.6705	67.2669	1	-251.575	246.234
		FW+AFB1+OTA_M	-89.1067	72.6566	1	-357.954	179.741
		FW+P+AFB1_F	-90.691	67.2669	1	-339.595	158.213
		FW+P+AFB1_M	-269.05125*	67.2669	0.0213873	-517.955	-20.1471
		FW+P+AFB1+OTA_F	34.6865	67.2669	1	-214.218	283.591
Based on observed means. The error term is Mean Square(Error) = 9049.683.
*. The mean difference is significant at the .05 level.

## Sheet: OTA ANOVA
Multiple Comparisons										Tests of Between-Subjects Effects
Dependent Variable:	OTA									Dependent Variable:	OTA
(I) diet_sex	(J) diet_sex		Mean Difference (I-J)	Std. Error	Sig.	95% Confidence Interval				Source	Type III Sum of Squares	df	Mean Square	F	Sig.
						Lower Bound	Upper Bound			Corrected Model	7482698.958a	11	680245	2.847	0.01
Tukey HSD	AFB1+OTA_F	AFB1+OTA_M	543.795	309.173	0.827641	-541.734	1629.32			Intercept	4.56397e+07	1	4.56397e+07	190.985	0
		FW+AFB1+OTA_F	645.023	327.927	0.710708	-506.355	1796.4			sex	774998	1	774998	3.243	0.081
		FW+AFB1+OTA_M	682.007	327.927	0.639311	-469.37	1833.38			diet	3.5869e+06	5	717380	3.002	0.024
		FW+OTA_F	1189.98	408.997	0.183763	-246.041	2626			sex * diet	3.03082e+06	5	606164	2.537	0.048
		FW+OTA_M	79.0325	408.997	1	-1356.99	1515.05			Error	7.886e+06	33	238970
		FW+P+AFB1+OTA_F	558.582	327.927	0.8541	-592.795	1709.96			Total	6.90564e+07	45
		FW+P+AFB1+OTA_M	367.308	327.927	0.991412	-784.069	1518.69			Corrected Total	1.53687e+07	44
		FW+P+OTA_F	-114.986	408.997	1	-1551.01	1321.03			a. R Squared = .487 (Adjusted R Squared = .316)
		FW+P+OTA_M	-267.505	309.173	0.999063	-1353.03	818.024
		OTA_F	451.132	327.927	0.960354	-700.245	1602.51
		OTA_M	-345.235	327.927	0.994819	-1496.61	806.142
	AFB1+OTA_M	AFB1+OTA_F	-543.795	309.173	0.827641	-1629.32	541.734
		FW+AFB1+OTA_F	101.228	327.927	1	-1050.15	1252.6
		FW+AFB1+OTA_M	138.212	327.927	0.999999	-1013.17	1289.59
		FW+OTA_F	646.184	408.997	0.904297	-789.836	2082.2
		FW+OTA_M	-464.762	408.997	0.990368	-1900.78	971.257
		FW+P+AFB1+OTA_F	14.7869	327.927	1	-1136.59	1166.16
		FW+P+AFB1+OTA_M	-176.487	327.927	0.999991	-1327.86	974.89
		FW+P+OTA_F	-658.781	408.997	0.892931	-2094.8	777.239
		FW+P+OTA_M	-811.3	309.173	0.307153	-1896.83	274.229
		OTA_F	-92.6623	327.927	1	-1244.04	1058.71
		OTA_M	-889.03	327.927	0.264866	-2040.41	262.347
	FW+AFB1+OTA_F	AFB1+OTA_F	-645.023	327.927	0.710708	-1796.4	506.355
		AFB1+OTA_M	-101.228	327.927	1	-1252.6	1050.15
		FW+AFB1+OTA_M	36.9842	345.666	1	-1176.67	1250.64
		FW+OTA_F	544.956	423.352	0.975168	-941.465	2031.38
		FW+OTA_M	-565.99	423.352	0.967474	-2052.41	920.431
		FW+P+AFB1+OTA_F	-86.4408	345.666	1	-1300.1	1127.22
		FW+P+AFB1+OTA_M	-277.715	345.666	0.999526	-1491.37	935.944
		FW+P+OTA_F	-760.009	423.352	0.809105	-2246.43	726.413
		FW+P+OTA_M	-912.527	327.927	0.233107	-2063.9	238.85
		OTA_F	-193.89	345.666	0.999986	-1407.55	1019.77
		OTA_M	-990.257	345.666	0.200178	-2203.92	223.401
	FW+AFB1+OTA_M	AFB1+OTA_F	-682.007	327.927	0.639311	-1833.38	469.37
		AFB1+OTA_M	-138.212	327.927	0.999999	-1289.59	1013.17
		FW+AFB1+OTA_F	-36.9842	345.666	1	-1250.64	1176.67
		FW+OTA_F	507.972	423.352	0.985285	-978.45	1994.39
		FW+OTA_M	-602.974	423.352	0.949945	-2089.4	883.447
		FW+P+AFB1+OTA_F	-123.425	345.666	1	-1337.08	1090.23
		FW+P+AFB1+OTA_M	-314.699	345.666	0.998518	-1528.36	898.959
		FW+P+OTA_F	-796.993	423.352	0.761049	-2283.41	689.429
		FW+P+OTA_M	-949.512	327.927	0.188791	-2100.89	201.865
		OTA_F	-230.874	345.666	0.999919	-1444.53	982.784
		OTA_M	-1027.24	345.666	0.162647	-2240.9	186.416
	FW+OTA_F	AFB1+OTA_F	-1189.98	408.997	0.183763	-2626	246.041
		AFB1+OTA_M	-646.184	408.997	0.904297	-2082.2	789.836
		FW+AFB1+OTA_F	-544.956	423.352	0.975168	-2031.38	941.465
		FW+AFB1+OTA_M	-507.972	423.352	0.985285	-1994.39	978.45
		FW+OTA_M	-1110.95	488.845	0.513649	-2827.32	605.426
		FW+P+AFB1+OTA_F	-631.397	423.352	0.932629	-2117.82	855.025
		FW+P+AFB1+OTA_M	-822.67	423.352	0.725197	-2309.09	663.751
		FW+P+OTA_F	-1304.96	488.845	0.284576	-3021.34	411.407
		FW+P+OTA_M	-1457.48350*	408.997	0.0441349	-2893.5	-21.464
		OTA_F	-738.846	423.352	0.834357	-2225.27	747.575
		OTA_M	-1535.21350*	423.352	0.0379416	-3021.63	-48.7921
	FW+OTA_M	AFB1+OTA_F	-79.0325	408.997	1	-1515.05	1356.99
		AFB1+OTA_M	464.762	408.997	0.990368	-971.257	1900.78
		FW+AFB1+OTA_F	565.99	423.352	0.967474	-920.431	2052.41
		FW+AFB1+OTA_M	602.974	423.352	0.949945	-883.447	2089.4
		FW+OTA_F	1110.95	488.845	0.513649	-605.426	2827.32
		FW+P+AFB1+OTA_F	479.549	423.352	0.990608	-1006.87	1965.97
		FW+P+AFB1+OTA_M	288.275	423.352	0.999902	-1198.15	1774.7
		FW+P+OTA_F	-194.019	488.845	1	-1910.39	1522.35
		FW+P+OTA_M	-346.537	408.997	0.999226	-1782.56	1089.48
		OTA_F	372.1	423.352	0.998919	-1114.32	1858.52
		OTA_M	-424.267	423.352	0.996577	-1910.69	1062.15
	FW+P+AFB1+OTA_F	AFB1+OTA_F	-558.582	327.927	0.8541	-1709.96	592.795
		AFB1+OTA_M	-14.7869	327.927	1	-1166.16	1136.59
		FW+AFB1+OTA_F	86.4408	345.666	1	-1127.22	1300.1
		FW+AFB1+OTA_M	123.425	345.666	1	-1090.23	1337.08
		FW+OTA_F	631.397	423.352	0.932629	-855.025	2117.82
		FW+OTA_M	-479.549	423.352	0.990608	-1965.97	1006.87
		FW+P+AFB1+OTA_M	-191.274	345.666	0.999988	-1404.93	1022.38
		FW+P+OTA_F	-673.568	423.352	0.900286	-2159.99	812.854
		FW+P+OTA_M	-826.087	327.927	0.36343	-1977.46	325.29
		OTA_F	-107.449	345.666	1	-1321.11	1106.21
		OTA_M	-903.817	345.666	0.311957	-2117.47	309.841
	FW+P+AFB1+OTA_M	AFB1+OTA_F	-367.308	327.927	0.991412	-1518.69	784.069
		AFB1+OTA_M	176.487	327.927	0.999991	-974.89	1327.86
		FW+AFB1+OTA_F	277.715	345.666	0.999526	-935.944	1491.37
		FW+AFB1+OTA_M	314.699	345.666	0.998518	-898.959	1528.36
		FW+OTA_F	822.67	423.352	0.725197	-663.751	2309.09
		FW+OTA_M	-288.275	423.352	0.999902	-1774.7	1198.15
		FW+P+AFB1+OTA_F	191.274	345.666	0.999988	-1022.38	1404.93
		FW+P+OTA_F	-482.294	423.352	0.990173	-1968.72	1004.13
		FW+P+OTA_M	-634.813	327.927	0.729661	-1786.19	516.564
		OTA_F	83.8245	345.666	1	-1129.83	1297.48
		OTA_M	-712.543	345.666	0.651172	-1926.2	501.115
	FW+P+OTA_F	AFB1+OTA_F	114.986	408.997	1	-1321.03	1551.01
		AFB1+OTA_M	658.781	408.997	0.892931	-777.239	2094.8
		FW+AFB1+OTA_F	760.009	423.352	0.809105	-726.413	2246.43
		FW+AFB1+OTA_M	796.993	423.352	0.761049	-689.429	2283.41
		FW+OTA_F	1304.96	488.845	0.284576	-411.407	3021.34
		FW+OTA_M	194.019	488.845	1	-1522.35	1910.39
		FW+P+AFB1+OTA_F	673.568	423.352	0.900286	-812.854	2159.99
		FW+P+AFB1+OTA_M	482.294	423.352	0.990173	-1004.13	1968.72
		FW+P+OTA_M	-152.519	408.997	1	-1588.54	1283.5
		OTA_F	566.119	423.352	0.967422	-920.303	2052.54
		OTA_M	-230.249	423.352	0.99999	-1716.67	1256.17
	FW+P+OTA_M	AFB1+OTA_F	267.505	309.173	0.999063	-818.024	1353.03
		AFB1+OTA_M	811.3	309.173	0.307153	-274.229	1896.83
		FW+AFB1+OTA_F	912.527	327.927	0.233107	-238.85	2063.9
		FW+AFB1+OTA_M	949.512	327.927	0.188791	-201.865	2100.89
		FW+OTA_F	1457.48350*	408.997	0.0441349	21.464	2893.5
		FW+OTA_M	346.537	408.997	0.999226	-1089.48	1782.56
		FW+P+AFB1+OTA_F	826.087	327.927	0.36343	-325.29	1977.46
		FW+P+AFB1+OTA_M	634.813	327.927	0.729661	-516.564	1786.19
		FW+P+OTA_F	152.519	408.997	1	-1283.5	1588.54
		OTA_F	718.637	327.927	0.566433	-432.74	1870.01
		OTA_M	-77.73	327.927	1	-1229.11	1073.65
	OTA_F	AFB1+OTA_F	-451.132	327.927	0.960354	-1602.51	700.245
		AFB1+OTA_M	92.6623	327.927	1	-1058.71	1244.04
		FW+AFB1+OTA_F	193.89	345.666	0.999986	-1019.77	1407.55
		FW+AFB1+OTA_M	230.874	345.666	0.999919	-982.784	1444.53
		FW+OTA_F	738.846	423.352	0.834357	-747.575	2225.27
		FW+OTA_M	-372.1	423.352	0.998919	-1858.52	1114.32
		FW+P+AFB1+OTA_F	107.449	345.666	1	-1106.21	1321.11
		FW+P+AFB1+OTA_M	-83.8245	345.666	1	-1297.48	1129.83
		FW+P+OTA_F	-566.119	423.352	0.967422	-2052.54	920.303
		FW+P+OTA_M	-718.637	327.927	0.566433	-1870.01	432.74
		OTA_M	-796.367	345.666	0.493566	-2010.03	417.291
	OTA_M	AFB1+OTA_F	345.235	327.927	0.994819	-806.142	1496.61
		AFB1+OTA_M	889.03	327.927	0.264866	-262.347	2040.41
		FW+AFB1+OTA_F	990.257	345.666	0.200178	-223.401	2203.92
		FW+AFB1+OTA_M	1027.24	345.666	0.162647	-186.416	2240.9
		FW+OTA_F	1535.21350*	423.352	0.0379416	48.7921	3021.63
		FW+OTA_M	424.267	423.352	0.996577	-1062.15	1910.69
		FW+P+AFB1+OTA_F	903.817	345.666	0.311957	-309.841	2117.47
		FW+P+AFB1+OTA_M	712.543	345.666	0.651172	-501.115	1926.2
		FW+P+OTA_F	230.249	423.352	0.99999	-1256.17	1716.67
		FW+P+OTA_M	77.73	327.927	1	-1073.65	1229.11
		OTA_F	796.367	345.666	0.493566	-417.291	2010.03
Bonferroni	AFB1+OTA_F	AFB1+OTA_M	543.795	309.173	1	-603.61	1691.2
		FW+AFB1+OTA_F	645.023	327.927	1	-571.984	1862.03
		FW+AFB1+OTA_M	682.007	327.927	1	-535	1899.01
		FW+OTA_F	1189.98	408.997	0.424697	-327.895	2707.85
		FW+OTA_M	79.0325	408.997	1	-1438.84	1596.91
		FW+P+AFB1+OTA_F	558.582	327.927	1	-658.425	1775.59
		FW+P+AFB1+OTA_M	367.308	327.927	1	-849.699	1584.31
		FW+P+OTA_F	-114.986	408.997	1	-1632.86	1402.89
		FW+P+OTA_M	-267.505	309.173	1	-1414.91	879.9
		OTA_F	451.132	327.927	1	-765.874	1668.14
		OTA_M	-345.235	327.927	1	-1562.24	871.772
	AFB1+OTA_M	AFB1+OTA_F	-543.795	309.173	1	-1691.2	603.61
		FW+AFB1+OTA_F	101.228	327.927	1	-1115.78	1318.23
		FW+AFB1+OTA_M	138.212	327.927	1	-1078.79	1355.22
		FW+OTA_F	646.184	408.997	1	-871.69	2164.06
		FW+OTA_M	-464.762	408.997	1	-1982.64	1053.11
		FW+P+AFB1+OTA_F	14.7869	327.927	1	-1202.22	1231.79
		FW+P+AFB1+OTA_M	-176.487	327.927	1	-1393.49	1040.52
		FW+P+OTA_F	-658.781	408.997	1	-2176.65	859.093
		FW+P+OTA_M	-811.3	309.173	0.861719	-1958.7	336.105
		OTA_F	-92.6623	327.927	1	-1309.67	1124.34
		OTA_M	-889.03	327.927	0.6971	-2106.04	327.977
	FW+AFB1+OTA_F	AFB1+OTA_F	-645.023	327.927	1	-1862.03	571.984
		AFB1+OTA_M	-101.228	327.927	1	-1318.23	1115.78
		FW+AFB1+OTA_M	36.9842	345.666	1	-1245.85	1319.82
		FW+OTA_F	544.956	423.352	1	-1026.19	2116.1
		FW+OTA_M	-565.99	423.352	1	-2137.14	1005.16
		FW+P+AFB1+OTA_F	-86.4408	345.666	1	-1369.28	1196.4
		FW+P+AFB1+OTA_M	-277.715	345.666	1	-1560.55	1005.12
		FW+P+OTA_F	-760.009	423.352	1	-2331.16	811.14
		FW+P+OTA_M	-912.527	327.927	0.583959	-2129.53	304.479
		OTA_F	-193.89	345.666	1	-1476.73	1088.95
		OTA_M	-990.257	345.666	0.475524	-2273.1	292.58
	FW+AFB1+OTA_M	AFB1+OTA_F	-682.007	327.927	1	-1899.01	535
		AFB1+OTA_M	-138.212	327.927	1	-1355.22	1078.79
		FW+AFB1+OTA_F	-36.9842	345.666	1	-1319.82	1245.85
		FW+OTA_F	507.972	423.352	1	-1063.18	2079.12
		FW+OTA_M	-602.974	423.352	1	-2174.12	968.175
		FW+P+AFB1+OTA_F	-123.425	345.666	1	-1406.26	1159.41
		FW+P+AFB1+OTA_M	-314.699	345.666	1	-1597.54	968.139
		FW+P+OTA_F	-796.993	423.352	1	-2368.14	774.156
		FW+P+OTA_M	-949.512	327.927	0.440041	-2166.52	267.495
		OTA_F	-230.874	345.666	1	-1513.71	1051.96
		OTA_M	-1027.24	345.666	0.362376	-2310.08	255.596
	FW+OTA_F	AFB1+OTA_F	-1189.98	408.997	0.424697	-2707.85	327.895
		AFB1+OTA_M	-646.184	408.997	1	-2164.06	871.69
		FW+AFB1+OTA_F	-544.956	423.352	1	-2116.1	1026.19
		FW+AFB1+OTA_M	-507.972	423.352	1	-2079.12	1063.18
		FW+OTA_M	-1110.95	488.845	1	-2925.15	703.26
		FW+P+AFB1+OTA_F	-631.397	423.352	1	-2202.55	939.752
		FW+P+AFB1+OTA_M	-822.67	423.352	1	-2393.82	748.478
		FW+P+OTA_F	-1304.96	488.845	0.771771	-3119.17	509.242
		FW+P+OTA_M	-1457.48	408.997	0.0751816	-2975.36	60.3905
		OTA_F	-738.846	423.352	1	-2309.99	832.303
		OTA_M	-1535.21	423.352	0.0632534	-3106.36	35.9353
	FW+OTA_M	AFB1+OTA_F	-79.0325	408.997	1	-1596.91	1438.84
		AFB1+OTA_M	464.762	408.997	1	-1053.11	1982.64
		FW+AFB1+OTA_F	565.99	423.352	1	-1005.16	2137.14
		FW+AFB1+OTA_M	602.974	423.352	1	-968.175	2174.12
		FW+OTA_F	1110.95	488.845	1	-703.26	2925.15
		FW+P+AFB1+OTA_F	479.549	423.352	1	-1091.6	2050.7
		FW+P+AFB1+OTA_M	288.275	423.352	1	-1282.87	1859.42
		FW+P+OTA_F	-194.019	488.845	1	-2008.22	1620.19
		FW+P+OTA_M	-346.537	408.997	1	-1864.41	1171.34
		OTA_F	372.1	423.352	1	-1199.05	1943.25
		OTA_M	-424.267	423.352	1	-1995.42	1146.88
	FW+P+AFB1+OTA_F	AFB1+OTA_F	-558.582	327.927	1	-1775.59	658.425
		AFB1+OTA_M	-14.7869	327.927	1	-1231.79	1202.22
		FW+AFB1+OTA_F	86.4408	345.666	1	-1196.4	1369.28
		FW+AFB1+OTA_M	123.425	345.666	1	-1159.41	1406.26
		FW+OTA_F	631.397	423.352	1	-939.752	2202.55
		FW+OTA_M	-479.549	423.352	1	-2050.7	1091.6
		FW+P+AFB1+OTA_M	-191.274	345.666	1	-1474.11	1091.56
		FW+P+OTA_F	-673.568	423.352	1	-2244.72	897.581
		FW+P+OTA_M	-826.087	327.927	1	-2043.09	390.92
		OTA_F	-107.449	345.666	1	-1390.29	1175.39
		OTA_M	-903.817	345.666	0.881488	-2186.65	379.021
	FW+P+AFB1+OTA_M	AFB1+OTA_F	-367.308	327.927	1	-1584.31	849.699
		AFB1+OTA_M	176.487	327.927	1	-1040.52	1393.49
		FW+AFB1+OTA_F	277.715	345.666	1	-1005.12	1560.55
		FW+AFB1+OTA_M	314.699	345.666	1	-968.139	1597.54
		FW+OTA_F	822.67	423.352	1	-748.478	2393.82
		FW+OTA_M	-288.275	423.352	1	-1859.42	1282.87
		FW+P+AFB1+OTA_F	191.274	345.666	1	-1091.56	1474.11
		FW+P+OTA_F	-482.294	423.352	1	-2053.44	1088.85
		FW+P+OTA_M	-634.813	327.927	1	-1851.82	582.194
		OTA_F	83.8245	345.666	1	-1199.01	1366.66
		OTA_M	-712.543	345.666	1	-1995.38	570.295
	FW+P+OTA_F	AFB1+OTA_F	114.986	408.997	1	-1402.89	1632.86
		AFB1+OTA_M	658.781	408.997	1	-859.093	2176.65
		FW+AFB1+OTA_F	760.009	423.352	1	-811.14	2331.16
		FW+AFB1+OTA_M	796.993	423.352	1	-774.156	2368.14
		FW+OTA_F	1304.96	488.845	0.771771	-509.242	3119.17
		FW+OTA_M	194.019	488.845	1	-1620.19	2008.22
		FW+P+AFB1+OTA_F	673.568	423.352	1	-897.581	2244.72
		FW+P+AFB1+OTA_M	482.294	423.352	1	-1088.85	2053.44
		FW+P+OTA_M	-152.519	408.997	1	-1670.39	1365.35
		OTA_F	566.119	423.352	1	-1005.03	2137.27
		OTA_M	-230.249	423.352	1	-1801.4	1340.9
	FW+P+OTA_M	AFB1+OTA_F	267.505	309.173	1	-879.9	1414.91
		AFB1+OTA_M	811.3	309.173	0.861719	-336.105	1958.7
		FW+AFB1+OTA_F	912.527	327.927	0.583959	-304.479	2129.53
		FW+AFB1+OTA_M	949.512	327.927	0.440041	-267.495	2166.52
		FW+OTA_F	1457.48	408.997	0.0751816	-60.3905	2975.36
		FW+OTA_M	346.537	408.997	1	-1171.34	1864.41
		FW+P+AFB1+OTA_F	826.087	327.927	1	-390.92	2043.09
		FW+P+AFB1+OTA_M	634.813	327.927	1	-582.194	1851.82
		FW+P+OTA_F	152.519	408.997	1	-1365.35	1670.39
		OTA_F	718.637	327.927	1	-498.369	1935.64
		OTA_M	-77.73	327.927	1	-1294.74	1139.28
	OTA_F	AFB1+OTA_F	-451.132	327.927	1	-1668.14	765.874
		AFB1+OTA_M	92.6623	327.927	1	-1124.34	1309.67
		FW+AFB1+OTA_F	193.89	345.666	1	-1088.95	1476.73
		FW+AFB1+OTA_M	230.874	345.666	1	-1051.96	1513.71
		FW+OTA_F	738.846	423.352	1	-832.303	2309.99
		FW+OTA_M	-372.1	423.352	1	-1943.25	1199.05
		FW+P+AFB1+OTA_F	107.449	345.666	1	-1175.39	1390.29
		FW+P+AFB1+OTA_M	-83.8245	345.666	1	-1366.66	1199.01
		FW+P+OTA_F	-566.119	423.352	1	-2137.27	1005.03
		FW+P+OTA_M	-718.637	327.927	1	-1935.64	498.369
		OTA_M	-796.367	345.666	1	-2079.21	486.47
	OTA_M	AFB1+OTA_F	345.235	327.927	1	-871.772	1562.24
		AFB1+OTA_M	889.03	327.927	0.6971	-327.977	2106.04
		FW+AFB1+OTA_F	990.257	345.666	0.475524	-292.58	2273.1
		FW+AFB1+OTA_M	1027.24	345.666	0.362376	-255.596	2310.08
		FW+OTA_F	1535.21	423.352	0.0632534	-35.9353	3106.36
		FW+OTA_M	424.267	423.352	1	-1146.88	1995.42
		FW+P+AFB1+OTA_F	903.817	345.666	0.881488	-379.021	2186.65
		FW+P+AFB1+OTA_M	712.543	345.666	1	-570.295	1995.38
		FW+P+OTA_F	230.249	423.352	1	-1340.9	1801.4
		FW+P+OTA_M	77.73	327.927	1	-1139.28	1294.74
		OTA_F	796.367	345.666	1	-486.47	2079.21
Based on observed means. The error term is Mean Square(Error) = 238969.758.
*. The mean difference is significant at the .05 level.

## Sheet: Kolmogorov-Smirnov
One-Sample Kolmogorov-Smirnov Test
			AFB1	OTA
N			46	45
Normal Parametersa,b	Mean		175.834	1092.27
	Std. Deviation		127.529	591.006
Most Extreme Differences	Absolute		0.103952	0.0807521
	Positive		0.0879651	0.0807521
	Negative		-0.103952	-0.0739715
Test Statistic			0.103952	0.0807521
Asymp. Sig. (2-tailed)c			.200d	.200d
Monte Carlo Sig. (2-tailed)e	Sig.		0.2304	0.643
	99% Confidence Interval	Lower Bound	0.219553	0.630659
		Upper Bound	0.241247	0.655341
a. Test distribution is Normal.
b. Calculated from data.
c. Lilliefors Significance Correction.
d. This is a lower bound of the true significance.
e. Lilliefors' method based on 10000 Monte Carlo samples with starting seed 2000000.

## Sheet: Hypothesis test
Hypothesis Test Summary
	Null Hypothesis	Test	Sig.a	Decision
1	The categories of index occur with equal probabilities.	One-Sample Chi-Square Test	1	Retain the null hypothesis.
2	The categories defined by sex = M and F occur with probabilities .500 and .500.	One-Sample Binomial Test	0.463548	Retain the null hypothesis.
3	The categories of diet occur with equal probabilities.	One-Sample Chi-Square Test	0.950875	Retain the null hypothesis.
4	The categories of diet_sex occur with equal probabilities.	One-Sample Chi-Square Test	0.996904	Retain the null hypothesis.
5	The distribution of AFB1 is normal with mean 175.834 and standard deviation 127.529185.	One-Sample Kolmogorov-Smirnov Test	.200b,c	Retain the null hypothesis.
6	The distribution of OTA is normal with mean 1092.273 and standard deviation 591.006479.	One-Sample Kolmogorov-Smirnov Test	.200b,c	Retain the null hypothesis.
a. The significance level is .050.
b. Lilliefors Corrected. Asymptotic significance is displayed.
c. This is a lower bound of the true significance.
